# Supplementary material for: Optimal Diagnostic and Treatment Practices for Facial Dysostosis Syndromes: A Clinical Consensus Statement Among European Experts
Source: J Craniofac Surg. 2024 May 27;35(5):1315–24. doi: 10.1097/SCS.0000000000010280 (PMC11198962; doi:10.1097/SCS.0000000000010280)
Supplement: Supplementary file 5 [file scs-35-1315-s005.xlsx]

## Sheet: Delphi I
Supplemental Digital File 3 - Delphi Survey Results
Statement	Category	Include in Delphi II?		Average	Outliers	SampleSize		Plastic Surgeon	Orthodontist	Speech and Language Pathologist	Pediatrician	Ophthalmologist	Anesthesiologist	Maxillofacial Surgeon	Clinical Geneticist	Nurse practitioner	Patient representative	Psychologist	Radiologist	ENT Specialist / Otolaryngologist	Audiologist	Other
General
1. Currently, there is insufficient evidence to establish accurate and comprehensive clinical practice guidelines on the optimal serial treatment of FD patients.	No consensus	No		6.52542	18	59		12	6	3	5	4	3	10	0	3	1	2	0	8	1	0
2. A multidisciplinary treatment team is necessary to achieve optimal care in FD patients	Consensus	-		8.72826	1	92		13	7	7	6	5	5	11	7	5	3	8	2	9	2	2
3. A multidisciplinary treatment team for FD patients ideally includes an anesthesiologist and otolaryngologist experienced with difficult pediatric upper airways, audiometrist, geneticist, maxillofacial surgeon, nurse practitioner, nutritionist, orthodontist, ophthalmologist, pediatrician specialized in feeding problems and sleep disorders (OSA), pediatric dentist, plastic surgeon(s) specialized…	No consensus	Yes		8.55294	3	85		13	7	5	6	5	5	11	7	5	3	7	1	8	0	2
4. Currently, reliable estimations of the prevalence of ocular, oral, nasal, speech, feeding, and (sleep-related) breathing problems in FD patients are lacking	No consensus	No		6.53226	17	62		12	5	4	5	3	2	9	5	2	2	1	1	8	0	2
5. At the beginning of the treatment journey, health care providers should provide parents with information on the treatment plan and why it is needed.	No consensus	Yes		8.50562	3	89		13	6	7	6	5	4	11	7	5	3	8	2	8	2	2
6. As soon as the FD patient is able to understand, health care providers should provide them with information on the treatment plan and why it is needed.	Near consensus	Yes		8.51724	2	87		12	6	7	6	3	4	11	7	5	3	8	2	9	2	2
7. At the beginning of the treatment journey, health care providers should provide parents with information on the consequences of the condition and the future perspective/prognosis	No consensus	Yes		8.33708	3	89		13	7	6	6	5	4	11	7	5	3	8	1	9	2	2
8. As soon as the patient is able to understand, health care providers should provide them with information on the consequences of the condition and the future perspective/prognosis.	No consensus	Yes		8.04706	11	85		11	7	5	6	5	4	11	7	5	3	8	1	9	1	2
9. At the beginning of the treatment journey, health care providers should provide information on the local organisation of care regarding FD patients, or mention the absence of local organisation of care for FD patients.	No consensus	Yes		7.94872	3	78		11	7	3	5	3	5	11	7	3	3	6	2	9	1	2
10. Throughout the treatment journey, health care providers should prioritize shared decision making in decisions regarding diagnostics, treatment, and follow-up.	Near consensus	Yes		8.31818	2	88		13	7	6	6	5	5	10	7	5	2	7	2	9	2	2
11. As a healthcare provider, encouraging FD patients to take an active role in their treatment is preferable.	No consensus	No		8.10465	6	86		13	7	6	6	4	4	10	6	5	3	7	2	9	2	2
12. Before each intervention, health care providers should provide information on the intervention, its aim(s), post-interventional care, and possible complications, as well as the opportunity to ask questions.	Consensus	-		8.77174	0	92		13	7	7	6	5	5	11	7	5	3	8	2	9	2	2
13. Before each intervention, it is preferable to obtain written consent from the FD patient and/or their parent(s), that covers being informed on the content of previous statement.	No consensus	No		6.89189	54	74		12	5	2	4	5	5	11	7	3	3	6	1	8	1	1
14. In FD patients, having surgery to improve function (i.e. feeding, speech) has priority over surgery to improve appearance.	No consensus	No		7.46479	7	71		12	6	6	5	5	3	10	4	4	3	5	1	6	0	2
15. The decision for surgery to improve appearance should depend on the preference of the patient with FD themselve and their parent(s), and not that of the health care provider.	No consensus	Yes		7.84416	6	77		13	6	7	4	4	3	11	3	5	3	6	2	7	1	2
16. Bringing FD patients in contact with each other, for example through patient organisations, may be helpful for social support and acceptance.	No consensus	Yes		8.37209	4	86		13	6	7	6	4	3	10	7	5	3	8	2	8	2	2
17. If there is insufficient expertise on (aspects of) the treatment of FD patients, health care providers should preferably refer to the designated department to contact the health care insurance and inform about other possibilities.	No consensus	No		8.08333	7	72		12	6	3	5	4	4	10	4	3	3	7	2	8	1	1
18. If there is insufficient expertise on (aspects of) the treatment of FD patients, contacting experts within specialized healthcare networks, such as the ERN CRANIO, can be helpful for adequate referral and/or treatment.	Near consensus	Yes		8.62069	2	87		13	6	7	6	5	5	10	7	5	3	7	3	8	1	2
19. In case of prenatal detection of FD, referral to the designated obstetric unit with standby pediatric anesthesiologist and surgeons specialized in difficult airway management is necessary to optimize chances of survival during childbirth.	Consensus	-		8.64706	1	68		12	4	1	5	4	5	10	7	4	3	3	1	8	0	1
20. Obstetric care should preferably be offered to patients and/or families with a higher chance of FD.	No consensus	No		7.93333	4	60		11	4	1	5	4	4	9	6	3	3	3	1	5	0	1
21. Under supervision of the center of expertise, FD patients may receive speech therapy and orthodontic check-ups in their own region of residence to reduce travel burden for parents.	No consensus	Yes		8.27273	5	77		12	6	7	5	1	3	11	5	5	3	6	2	8	2	2
22. Referral of suspected FD patients to a center of expertise within two weeks after birth is preferable.	No consensus	Yes		8.20548	8	73		12	6	5	6	2	2	11	6	5	3	5	2	6	0	2
Craniofacial Reconstruction
23. The treatment of craniofacial anomalies in Treacher Collins, Nager, and Miller syndrome may be approached in a similar manner.	No consensus	Yes		7.2	3	25		10	3	0	1	0	1	9	0	1	0	0	0	0	0	0
24. Functional problems and treatment outcomes related to craniofacial anomalies in Nager and Miller syndromes often require additional attention.	Consensus	-		7.83333	1	24		8	3	0	1	0	1	9	0	2	0	0	0	0	0	0
25. Discussions and planning of craniofacial reconstruction within a multidisciplinary team is necessary to achieve optimal care in FD patients.	Consensus	-		8.75758	1	33		12	3	0	1	0	1	10	0	2	1	0	0	2	0	1
26. The optimal timing and sequence of craniofacial reconstruction procedures in FD patients should be individualized based on the severity of the craniofacial anomalies and functional problems, including problems with speech, feeding, (sleep-related) breathing, closure of the eyelids, and hearing.	Consensus	-		8.81818	1	33		12	3	0	1	0	1	10	0	2	1	0	0	2	0	1
27. FD patients with maxillary and/or mandibular hypoplasia may benefit from counterclockwise surgical correction of the maxilla and/or mandible in opening the posterior nasopharyngeal airway, and improve facial projection and appearance.	Consensus	-		8.09091	0	22		8	3	0	0	0	1	10	0	0	0	0	0	0	0	0
28. In the absence of breathing difficulties, it is preferred to perform final orthognathic surgery from skeletal maturity onwards.	Consensus	-		8.52	0	25		11	3	0	0	0	1	10	0	0	0	0	0	0	0	0
29. Orthognathic surgery with simultaneous or subsequent autologous fat transfer may improve long-term facial contour, symmetry, and function (e.g. occlusion) in FD patients.	Consensus	-		7.95455	1	22		10	1	0	0	0	1	10	0	0	0	0	0	0	0	0
30. FD patients may benefit from lipofilling of the lower eyelid and zygomatic area at a young age to improve facial contour and symmetry.	No consensus	Yes		7.70833	3	24		11	2	0	0	0	1	9	0	1	1	0	0	0	0	0
31. In FD patients, counterclockwise surgical correction of the maxilla and mandible show some post-operative relapse shortly after the surgery but largely remain stable over time	No consensus	Yes		7	7	20		6	3	0	0	0	1	10	0	0	0	0	0	0	0	0
32. Counterclockwise craniofacial distraction osteogenesis can provide comparable stability to other orthognathic operations in FD patients.	Near consensus	No		7.05882	2	17		7	3	0	0	0	1	6	0	1	0	0	0	0	0	0
33. Counterclockwise craniofacial distraction osteogenesis may provide greater palatal rotation compared to other orthognathic operations in FD patients.	No consensus	Yes		6.83333	3	12		4	2	0	0	0	1	5	0	0	0	0	0	0	0	0
34. 3D analysis techniques, such as 3D photogrammetry, CT or MRI, with combined soft and skeletal tissue modelling can be utilized for reliable evaluation of craniofacial reconstruction procedures and their long-term effects in FD patients.	No consensus	Yes		8.15385	3	26		11	3	0	0	0	1	10	0	0	0	0	0	0	0	1
35. Future studies on craniofacial reconstruction of FD patients should incorporate 3D analysis techniques, such as 3D photogrammetry, CT or MRI, to accurately assess changes in facial volume and shape	Near consensus	Yes		8.53333	2	30		12	3	0	0	0	1	10	0	2	1	0	0	0	0	1
36. 3D photogrammetry and MRI are preferred over 3D CT scanning in analysing changes in facial volume and shape after craniofacial reconstruction, to minimize radiation exposure in FD patients.	No consensus	No		6.41667	13	24		11	2	0	0	0	1	9	0	0	0	0	0	0	0	1
37. Currently there is insufficient evidence to confirm the aesthetic and functional benefits of modern 3D computer technology in the pre-operative planning of craniofacial reconstruction in FD patients.	No consensus	No		6.43478	9	23		10	2	0	0	0	0	10	0	0	0	0	0	0	0	1
38. Standard evaluation of appearance throughout treatment with Patient Reported Outcome Measures (PROMs) may be performed in a manner equivalent to that used for patients with other craniofacial anomalies	No consensus	Yes		7.4	3	25		11	1	0	1	0	1	8	0	1	1	0	0	0	0	1
39. Surgical outcomes, including success rate and complications, after mandibular distraction osteogenesis (MDO) for FD patients should be approached separately from other forms of micrognathia, such as Pierre Robin Sequence.	Consensus	-		7.95652	1	23		8	3	0	1	0	1	9	0	1	0	0	0	0	0	0
40. Mandibular distraction osteogenesis may elongate the mandible, but often do not improve mandible shape in FD patients	No consensus	Yes		7.36842	3	19		6	3	0	0	0	1	8	0	1	0	0	0	0	0	0
41. To improve the mandible shape in FD patients, consecutive distraction of the ramus and corpus of the mandible may be necessary.	No consensus	Yes		6.47059	11	17		6	2	0	0	0	1	9	0	0	0	0	0	0	0	0
42. In FD patients, mandibular distraction osteogenesis may compromise the development of the primary and/or secondary dentition, depending on the dental stage.	Consensus	-		7.68182	0	22		8	3	0	0	0	1	9	0	1	0	0	0	0	0	0
43. Avoiding bicortical fixation of the mandibular distraction devices prevents additional risk for tooth injury in FD patients.	No consensus	No		6.13333	9	15		5	2	0	0	0	0	8	0	0	0	0	0	0	0	0
44. FD patients (if possible) and their parents should be informed of the lesser-known aspects of mandibular distraction, such as the pain, functional disturbances in jaw movement and dietary problems, possibility for decannulation, and nerve hypoaesthesia and paresis.	No consensus	Yes		8.44828	3	29		10	3	0	1	0	1	9	0	2	1	0	0	1	0	1
45. FD patients with obstructive sleep apnea (OSA) or tracheostomy dependency who have already undergone mandibular advancement into class I occlusion, may benefit from hyoid advancement combined with genioplasty	No consensus	No		6.8	5	15		6	0	0	0	0	1	7	0	0	0	0	0	1	0	0
46. Genioplasty distraction may achieve greater advancement and decreased relapse compared to traditional advancement procedures for mandibular reconstruction in FD patients.	No consensus	No		5.46667	11	15		5	1	0	0	0	1	8	0	0	0	0	0	0	0	0
47. FD patients with temporomandibular joint (TMJ) pathology, in whom other treatments have not been effective or are not deemed possible, may benefit from total prosthetic TMJ replacement to restore its function.	Consensus	-		7.66667	1	21		8	3	0	0	0	1	9	0	0	0	0	0	0	0	0
48. 3D CT scanning is a reliable modality for the visualisation of abnormalities in the zygomatic arch and temporomandibular joint capsule in FD patients.	Near consensus	Yes		8	2	26		10	3	0	0	0	1	10	0	1	0	0	0	0	0	1
49. 3D CT scanning of the zygomatic arch and temporomandibular joint (TMJ) is helpful in FD patients before TMJ reconstruction or in case of abnormal TMJ function (e.g. restricted mouth opening).	Consensus	-		8.33333	0	24		9	3	0	0	0	1	10	0	1	0	0	0	0	0	0
50. FD patients do not benefit from full-thickness cranial bone grafts with temporal muscle transposition for zygomatic reconstruction	No consensus	Yes		6	8	10		3	0	0	0	0	0	7	0	0	0	0	0	0	0	0
51. The use of vascularized cranial bone grafts for orbitozygomatic reconstruction should be avoided in FD patients.	No consensus	No		5.77778	7	9		3	0	0	0	0	0	6	0	0	0	0	0	0	0	0
52. Only FD patients with severe orbitozygomatic dysplasia may benefit from free bone graft for orbito-zygomatic reconstruction.	No consensus	No		5.73333	5	15		7	0	0	0	0	0	8	0	0	0	0	0	0	0	0
53. The trade-off between short-term results on appearance and psychologic well-being versus stunted maxillofacial growth and need for subsequent corrections should be taken into account when considering orbitozygomatic reconstruction before skeletal maturity in FD patients.	Consensus	-		7.64	1	25		10	2	0	0	0	1	9	0	1	0	0	0	0	0	1
54. When opting for osseous orbitozygomatic reconstruction before skeletal maturity in FD patients, postponement until 6-12 year may reduce excessive bone resorption and the need for subsequent volumetric supplementation, while improving psychologic well-being.	Consensus	-		7.5	0	20		8	0	0	0	0	1	9	0	1	1	0	0	0	0	0
55. Currently there is insufficient evidence on the relative effectiveness of different surgical reconstruction techniques (e.g. synthetic vs autologous) of the orbitozygomatic and maxillary regions in FD patients.	Consensus	-		7.54545	0	22		9	2	0	0	0	1	8	0	1	0	0	0	0	0	1
56. Soft tissue free flaps are helpful to correct the facial contour and symmetry for FD patients in whom previous osseous orbitozygomatic reconstruction was insufficiently satisfactory.	No consensus	No		6.04545	10	22		12	0	0	0	0	1	8	0	0	0	0	0	0	0	1
57. For malar reconstruction in FD patients, osteotomies may provide better aesthetic results than onlay bone grafts.	Near consensus	Yes		6.5	2	14		5	0	0	0	0	1	8	0	0	0	0	0	0	0	0
58. External ear malformations in FD patients, similar to craniofacial microsomia, can be treated according to the principles of the European Guideline Craniofacial Microsomia, although possible lower hairline, temporal bone abnormalities, mandibular hypoplasia, hearing loss (treatment), and bilaterality of these problems should be considered in the planning.	Consensus	-		8.34615	0	26		11	1	0	0	0	1	8	0	1	1	0	0	2	0	1
59. Autologous (dermal) fat graft and subperiosteal malar lift with (muscular or myocutaneous) pedicled upper eyelid flaps may improve the configuration of the lower eyelids in FD patients, considering the position, tone, and volume of the lower eyelids.	Consensus	-		7.23529	1	17		9	0	0	0	0	1	7	0	0	0	0	0	0	0	0
60. Currently, there is insufficient evidence on the relative effectiveness of different surgical reconstruction techniques of the eyelids in FD patients.	Consensus	-		7.71429	0	21		11	0	0	0	0	1	7	0	1	0	0	0	0	0	1
61. Despite reconstructive surgery of the lower eyelids, functional and/or aesthetic abnormalities of the lower eyelids often persist.	Near consensus	Yes		7.19231	2	26		12	1	0	0	0	1	9	0	1	1	0	0	0	0	1
62. In FD patients with incomplete closure of the eyelids (lagophthalmos) and threatening exposure keratopathy, direct protective eye ointment combined with an eye pad/shield/bandage is necessary, followed by reconstructive eyelid surgery at short notice.	Near consensus	Yes		8.25	2	20		10	0	0	0	0	1	8	0	0	1	0	0	0	0	0
63. FD patients with ptosis and threatening amblyopia, may benefit from ptosis correction at short notice and require orthoptic follow-up.	Consensus	-		8	1	20		10	1	0	0	0	1	7	0	0	0	0	0	0	0	1
64. FD patients with palpebral phimosis and a visual impairment, may benefit from reconstructive eyelid surgery at short notice	Consensus	-		7.66667	1	15		7	0	0	0	0	0	8	0	0	0	0	0	0	0	0
65. For FD patients with eyelid abnormalities without functional consequences, there is no time limit for reconstructive eyelid surgery.	No consensus	Yes		7.2	3	20		10	0	0	0	0	1	8	0	1	0	0	0	0	0	0
66. For FD patients with eyelid abnormalities without functional consequences, eyelid reconstruction is preferably performed in a separate session after craniofacial surgery has been carried out.	Near consensus	Yes		7.33333	2	21		10	0	0	0	0	1	9	0	0	0	0	0	0	0	1
67. Minimizing mucoperiosteal flap dissection around greater palatine arterial pedicle and utilizing closure techniques that create the least vascular disruption of palatal tissue may decrease fistula rates after palate repair in FD patients.	No consensus	No		6.07143	5	14		7	0	0	0	0	0	7	0	0	0	0	0	0	0	0
68. Recommendations for the treatment of orofacial clefts from the guidelines on clefts of the lip and palate and on Pierre Robin sequence are appropriate FD patients.	Near consensus	Yes		7.42105	2	19		9	0	0	0	0	1	9	0	0	0	0	0	0	0	0
69. Normal polysomnography results are necessary before considering cleft palate closure in FD patients.	No consensus	Yes		7.07692	5	26		10	2	0	1	0	0	10	0	1	1	0	0	1	0	0
70. An intensive care spot should be readily available for FD patients undergoing cleft palate closure, especially in case of previous abnormal polysomnography results.	Near consensus	Yes		8.42857	2	28		11	2	0	1	0	1	10	0	2	1	0	0	1	0	0
71. Patients and/or their parents should be informed that closure of the cleft palate may cause breathing problems requiring subsequent interventions, such as re-opening the palate.	Near consensus	Yes		7.89655	2	29		11	2	0	1	0	1	9	0	2	1	0	0	1	0	1
72. Evidence on the effectiveness of palatal cleft surgery on restoring oral function is currently lacking.	No consensus	Yes		5.59091	10	22		10	1	0	1	0	0	8	0	1	0	0	0	1	0	0
73. Structured physical nasal examination with nasal endoscopy is helpful to determine aspects that require more attention during nasal reconstructive surgery in FD patients to optimize functional outcomes.	Consensus	-		7.88	0	25		9	1	0	1	0	1	9	0	1	1	0	0	1	0	1
74. (Septo)rhinoplasty at adult age can lead to satisfactory results in FD patients with considerable esthetic wish and/or nasal obstruction combined with septal deviation and/or nasal valve insufficiency.	Consensus	-		7.91304	0	23		10	0	0	0	0	1	9	0	1	1	0	0	1	0	0
75. (Septo)rhinoplasty may be performed simultaneously with mandibular or zygomatic reconstruction in FD patients to minimize the need for multiple surgeries.	No consensus	No		5.11111	9	18		9	0	0	0	0	1	8	0	0	0	0	0	0	0	0
76. FD patients may benefit from routine screening of nasal patency	No consensus	No		7.125	4	24		9	0	0	0	0	1	9	0	2	1	0	0	1	0	1
Upper Airway
77. Future studies on airway management in FD patients should have a prospective design, standardized assessment and assessment ages, and comprehensive clinical outcomes (i.e. polysomnography and upper airway endoscopy) to better understand the unique pathophysiology of airway problems in FD patients.	Consensus	-		8.5	1	24		3	1	0	4	0	4	2	0	2	1	0	0	6	0	1
78. Multidisciplinary evaluation is necessary to identify and address all levels of airway obstruction (choanae, pharynx, larynx) in FD patients before any airway intervention is undertaken.	Consensus	-		8.62963	0	27		4	1	0	4	0	5	2	0	2	1	0	0	7	0	1
79. In case of respiratory problems in the first year of life, a complete examination of the airway is necessary to rule out associated malformations	Consensus	-		8.65385	1	26		4	1	0	4	0	4	2	0	2	1	0	0	7	0	1
80. Airway management after mandibular lengthening distraction osteogenesis (MDO) for FD patients should be approached separately from other forms of micrognathia, such as Pierre Robin Sequence.	No consensus	Yes		6.7	12	20		2	1	0	4	0	4	2	0	1	0	0	0	6	0	0
81. Mandibular lengthening distraction osteogenesis (MDO) may alleviate upper airway obstruction related to micrognathia in FD patients	Consensus	-		7.66667	0	18		3	1	0	4	0	3	2	0	0	0	0	0	5	0	0
82. Recommendations for OSA treatment from the European Respiratory Society guideline on non-CPAP therapies for OSA and guideline for Pierre Robin are appropriate for FD patients.	No consensus	No		5.94444	6	18		4	0	0	4	0	2	0	0	2	0	0	0	6	0	0
83. Polysomnography is currently the only reliable screening tool for OSA in FD patients.	No consensus	Yes		6.80952	9	21		4	0	0	4	0	1	2	0	2	1	0	0	6	0	1
84. For reliable polysomnography in FD patients with a tracheostomy, successful capping of the cannule during day and night is necessary.	Near consensus	Yes		7.07143	2	14		1	0	0	3	0	1	1	0	2	0	0	0	6	0	0
85. The Epworth Sleepiness Scale and the Brouillette score do not accurately screen for OSA in FD patients	Consensus	-		7.57143	0	14		2	0	0	4	0	0	1	0	2	1	0	0	5	0	0
86. Endoscopy of the upper airway may help determine the level and mechanism of airway obstruction in FD patients with OSA.	Consensus	-		7.96154	0	26		4	0	0	4	0	5	2	0	2	1	0	0	7	0	1
87. Nasopharyngoscopy in awake patients in combination with a modified Müller Maneuver is helpful to determine the level and mechanism of airway obstruction in adult FD patients with OSA.	No consensus	No		6.90909	6	11		1	0	0	1	0	2	1	0	0	0	0	0	6	0	0
88. Somnoscopy (airway endoscopy during induced deep sleep) is helpful to determine the level and mechanism of airway obstruction in FD patients with OSA.	Near consensus	Yes		8.1	2	20		2	0	0	4	0	4	2	0	2	0	0	0	7	0	0
89. Polysomnography at least six weeks after distraction, is a reliable tool to measure airway outcomes after mandibular and/or maxillary lengthening distraction in FD patients.	Consensus	-		7.89474	1	19		4	0	0	3	0	1	2	0	2	0	0	0	7	0	0
90. FD patients may benefit from routine screening for OSA to enable timely diagnosis and treatment.	Near consensus	Yes		8.27273	2	22		4	1	0	4	0	2	2	0	2	1	0	0	6	0	0
91. In FD patients with respiratory problems in the first year of life, follow-up examinations of OSA are preferable at ages 1, 2-3, 5-6, 9, 12, and 16 years.	No consensus	Yes		7	8	19		3	1	0	4	0	1	2	0	2	1	0	0	5	0	0
92. In FD patients without respiratory problems in the first year of life, follow-up examinations of OSA are preferable only in case of OSA-related symptoms.	No consensus	Yes		5.95	12	20		4	1	0	3	0	1	2	0	2	0	0	0	7	0	0
93. In FD patients, surgical treatment at one level of the upper airway alone is seldomly effective to resolve OSA.	No consensus	Yes		6.23529	8	17		3	0	0	3	0	1	2	0	2	1	0	0	5	0	0
94. FD patients with moderate or severe OSA due to multi-level airway obstructions may benefit from non-invasive ventilation (e.g. CPAP or bilevel positive airway pressure), or a tracheostomy to facilitate breathing.	Consensus	-		8.26087	0	23		4	0	0	4	0	3	2	0	2	1	0	0	7	0	0
95. Recurrence of OSA after successful mandibular lengthening distraction osteogenesis (MDO), defined as resolvement of OSA or reduction of OSA severity, should be considered in FD patients	Near consensus	Yes		8	2	20		3	0	0	4	0	2	2	0	2	0	0	0	7	0	0
96. If left untreated, OSA may negatively affect health related QoL in FD patients, related to episodes of awakening, subjective snoring, and daytime sleepiness.	Consensus	-		8.6087	0	23		4	0	0	4	0	3	2	0	2	1	0	0	7	0	0
97. In case of (suspected) OSA, ENT evaluation between 2 and 5 years of age is preferable to rule out problems with the adenoids and/or tonsils in FD patients.	No consensus	Yes		7.52174	3	23		4	0	0	4	0	3	2	0	2	1	0	0	7	0	0
98. FD patients with enlarged tonsils and/or adenoids may benefit from (adeno)tonsillectomy to reduce upper airway obstruction (OSA).	Near consensus	Yes		8.125	2	24		4	0	0	4	0	3	2	0	2	0	0	0	7	0	1
99. Before every induction in a FD patient, an airway management plan made by the anesthesia team is necessary, as well as adequately competent personnel and equipment, to minimize risk of airway complications	Consensus	-		8.48	1	25		4	0	0	4	0	5	2	0	2	0	0	0	7	0	1
100. Lowering of the immune system should be taken into account when considering (adeno)tonsillectomy in FD patients	No consensus	No		3.69231	9	13		0	0	0	4	0	1	0	0	1	1	0	0	6	0	0
101. To secure their airway during surgery, FD patients may require specialized intubation techniques, other than direct laryngoscopy, by a (pediatric) otolaryngologist or anesthesiologist experienced with difficult pediatric airways.	Near consensus	Yes		8.36	2	25		4	0	0	4	0	5	2	0	1	1	0	0	7	0	1
102. If endotracheal intubation is not required, a laryngeal mask may provide a good airway in FD patients undergoing an intervention.	Near consensus	Yes		7.31579	2	19		2	0	0	3	0	5	1	0	0	1	0	0	7	0	0
103. In case of difficult intubation in FD patients, a "difficult intubation ID card" can be helpful to inform healthcare providers in case of emergency.	Consensus	-		8.45455	0	22		4	0	0	4	0	5	2	0	1	1	0	0	6	0	0
104. Preoperative airway endoscopy in combination with videolaryngoscopy and clinical examination are helpful to determine distraction osteogenesis candidacy in FD patients.	Consensus	-		7.82353	0	17		2	0	0	3	0	4	2	0	2	0	0	0	5	0	0
105. Preoperative airway endoscopy alone is not an appropriate predictor for successful decannulation after distraction osteogenesis (DO), and should therefore not be the sole determinant for DO candidacy in FD patients.	Consensus	-		7.85714	1	21		3	0	0	4	0	2	2	0	2	1	0	0	7	0	0
106. Mandibular distraction osteogenesis does not guarantee the possibility of decannulation in FD patients.	Consensus	-		8.34783	0	23		4	1	0	4	0	3	2	0	2	0	0	0	7	0	1
107. Multidisciplinary evaluation is necessary for successful decannulation to address all levels of airway obstruction in FD patients.	No consensus	Yes		8.12	3	25		4	1	0	4	0	4	2	0	2	1	0	0	7	0	1
108. Decannulation in FD patients can be considered if no surgeries are scheduled in the upcoming 6-12 months, the cannula is capped during day and night with normal polysomnography results, and airway endoscopy does not reveal obstructions.	No consensus	Yes		7.66667	3	21		4	0	0	4	0	2	2	0	2	0	0	0	7	0	0
Genetics
109. Referral of each patient with suspected FD to a clinical geneticist is necessary for dysmorphic evaluation and genetic counseling.	Consensus	-		8.35714	1	14		2	1	0	1	0	0	1	7	0	1	0	0	0	0	1
110. Genetic counseling for the parents of a patient with genetically confirmed FD is preferably offered, in which recurrence risk and options for prenatal testing and pre-implantation genetic testing are discussed.	Consensus	-		8.71429	0	14		2	0	0	1	0	0	1	7	0	2	0	0	0	0	1
111. Offering genetic counseling is appropriate in parents of an FD patients with a wish for another child.	Consensus	-		8.8	0	15		2	1	0	1	0	0	1	7	0	2	0	0	0	0	1
112. Genetic diagnostics in a patient with suspected FD can be performed based on phenotype and family history, after consent of the FD patient and parents	Consensus	-		8.81818	0	11		1	1	0	1	0	0	0	7	0	1	0	0	0	0	0
113. TCOF1 targeted analysis, including gene targeted deletion and duplication, are preferably performed first in patients with suspected Treacher Collins syndrome	No consensus	Yes		6.66667	4	6		0	0	0	1	0	0	0	4	0	0	0	0	0	0	1
114. Next Generation Sequencing targeted gene panel approach (TCOF1, POLR1B, POL1C, and POL1D) can be used for genetic confirmation in FD patients.	Consensus	-		8.75	0	8		1	0	0	1	0	0	0	6	0	0	0	0	0	0	0
115. Whole genome sequencing and/or RNA analyses after negative routine DNA testing, can be used for genetic confirmation in FD patients	Consensus	-		8	1	7		0	0	0	0	0	0	0	6	0	0	0	0	0	0	1
116. In case of additional features in FD patients, suggesting specific other syndromes, a targeted gene approach or broader genetic testing, such as multigene panel, can be performed.	Consensus	-		9	0	9		1	0	0	1	0	0	0	6	0	0	0	0	0	0	1
117. Dosage analysis by MLPA or a comparable method, in combination with sequencing, may increase diagnostic yield of TCOF1 gene screening in patients with suspected Treacher Collins syndrome	No consensus	No		6.2	2	5		0	0	0	1	0	0	0	4	0	0	0	0	0	0	0
118. Sequencing of the entire TCOF1 coding sequence, including splicejuntions, can only provide genetic confirmation to the minority of patients with suspected Treacher Collins syndrome	No consensus	No		4.33333	4	6		0	0	0	0	0	0	0	6	0	0	0	0	0	0	0
119. Single strand conformation polymorphism (SSCP) analysis can be used to screen for potential mutations in TCOF1 in patients with suspected Treacher Collins syndrome	No consensus	No		2.2	0	5		0	0	0	0	0	0	0	5	0	0	0	0	0	0	0
120. Whole Exome Sequencing followed by Sanger sequencing confirmation can be used for genetic confirmation in patients with suspected Treacher Collins syndrome	No consensus	No		5.83333	3	6		0	0	0	1	0	0	0	5	0	0	0	0	0	0	0
121. In case of unconfirmed genetic diagnosis of FD, prenatal testing and pre-implantation genetic testing are not possible	Consensus	-		8.2	1	10		0	0	0	1	0	0	0	7	0	1	0	0	0	0	1
122. In case of unconfirmed genetic diagnosis of FD, additional ultrasound(s) during are preferably offered	Consensus	-		7.9	1	10		1	0	0	1	0	0	0	7	0	1	0	0	0	0	0
123. Consideration of racial differences is not necessary when testing for genetic confirmation in TCS patients.	No consensus	No		4.8	4	5		0	0	0	0	0	0	0	5	0	0	0	0	0	0	0
124. Somatic and germline masaicism should be taken into account when considering genetic counseling and reproductive options in FD patients.	Consensus	-		8.57143	1	7		0	0	0	0	0	0	0	7	0	0	0	0	0	0	0
125. Appearance should not be the primary determinant for genetic testing of family members of diagnosed FD patients.	Near consensus	Yes		7.44444	2	9		1	0	0	0	0	0	0	6	0	1	0	0	0	0	1
126. Future studies on genetics in TCS should focus on mosaicism to possibly explain mechanism of autosomal dominant inheritance and benefit the counseling and prevention.	No consensus	No		6	5	7		0	0	0	0	0	0	0	6	0	0	0	0	0	0	1
Eyes and Lacrimal System
127. To prevent secondary anomalies and vision loss, ophthalmologic screening in newly diagnosed FD patients should ideally cover at least: eyelid (pseudo)colobomas, lagophthalmos, and inferior punctal agenesis and other lacrimal drainage anomalies, as well as refractive errors and strabismus if possible.	Consensus	-		8.57143	1	7		3	0	0	0	4	0	0	0	0	0	0	0	0	0	0
128. Ophthalmologic follow-up examinations in FD patients should ideally cover at least: blepharoptosis, epiphora, and exposure keratopathy, as well as refractive errors and strabismus.	Consensus	-		8.44444	1	9		3	0	0	0	4	0	2	0	0	0	0	0	0	0	0
129. FD patients benefit from at least one orthoptic/ophthalmological screening (preferably before the age of three years) to determine presence of refractive errors, strabismus, and amblyopia.	Near consensus	Yes		7.66667	2	9		3	0	0	0	4	0	2	0	0	0	0	0	0	0	0
130. FD patients may benefit from at least one ophthalmologic examination after craniofacial surgery.	Consensus	-		8.57143	0	7		2	0	0	0	3	0	2	0	0	0	0	0	0	0	0
131. Ophthalmologic follow-up is necessary in FD patients with any kind of ocular anomaly with a frequency depending on the type(s) and most vision-threatening anomaly	Consensus	-		8.55556	0	9		3	0	0	0	4	0	2	0	0	0	0	0	0	0	0
132. Lacrimal anomalies in young FD patients with only mild intermittent tearing (epiphora) may be treated conservatively	Consensus	-		7.85714	1	7		2	0	0	0	4	0	1	0	0	0	0	0	0	0	0
133. In case of severe tearing (epiphora) in FD patients, several treatments can be considered depending on the cause, such as punctoplasty, balloon dacryoplasty, dacryocystorhinoplasty, and conjunctivodacryocystorhinostomy.	Consensus	-		7.625	0	8		3	0	0	0	4	0	1	0	0	0	0	0	0	0	0
134. Amblyopia in FD patients can be treated in the same manner as for other (non-syndromic) patients.	Consensus	-		8.2	1	5		1	0	0	0	4	0	0	0	0	0	0	0	0	0	0
Speech
135. FD patients may benefit from screening for speech problems at the beginning of speech (~2 year) to allow for timely diagnosis and treatment	Consensus	-		8.35294	1	17		4	0	6	2	0	0	2	0	0	1	0	0	2	0	0
136. Standard evaluation of speech by a speech language pathologist throughout treatment, may be performed in a manner equivalent to that used for patients with other craniofacial anomalies, such as a cleft lip and palate.	Consensus	-		8	0	16		3	0	7	2	0	0	2	0	0	0	0	0	2	0	0
137. Speech disorders in FD patients may have multiple overlapping etiologies, such as palatal cleft, malocclusion, velopharyngeal insufficiency, and a tracheostomy requiring careful differential diagnosis.	Consensus	-		8.52632	1	19		4	0	7	2	0	0	2	0	0	1	0	0	3	0	0
138. Dynamic MRI is helpful to detect problems with the mobility of the velopharyngeal sphincter in FD patients with speech and pronunciation problems.	No consensus	No		5.5	7	8		2	0	2	0	0	0	2	0	0	0	0	0	2	0	0
139. In case of speech problems in FD patients, speech therapy should preferably be started in consultation with the speech-language pathologist part of the multidisciplinary team from the center of expertise.	Consensus	-		8.42105	1	19		4	0	7	2	0	0	2	0	0	1	0	0	3	0	0
140. FD patients may require prolonged attention of speech-language pathologists into adulthood due to persistent speech problems.	Consensus	-		8.31579	0	19		4	0	7	2	0	0	2	0	0	1	0	0	3	0	0
141. Prespeech feeding training may be beneficial for FD patients, especially in patients with gastrostomy tubes or tracheostomy.	Consensus	-		8.28571	0	14		4	0	5	1	0	0	2	0	0	0	0	0	2	0	0
142. In the surgical treatment of velopharyngeal insufficiency in FD patients, posterior pharyngeal flaps should be avoided to minimize the risk of OSA.	No consensus	Yes		6.71429	8	14		4	0	4	1	0	0	2	0	0	0	0	0	3	0	0
143. FD patients with velopharyngeal insufficiency may benefit from double buccal myomucosal flaps as surgical treatment	Consensus	-		7.54545	0	11		4	0	3	0	0	0	2	0	0	0	0	0	2	0	0
Hearing
144. Recommendations from the consensus statement on bone conduction devices and active middle ear implants in conductive and mixed hearing loss, are applicable to FD patients	Consensus	-		7.58333	0	12		1	0	0	0	0	0	0	0	0	1	0	0	8	2	0
145. Prior to surgery for hearing, health care providers should provide information on the different hearing devices, their principles of action, (dis)advantages, longevity, upgrade options, and MRI-compatibility.	Consensus	Yes		8.08333	1	12		1	0	0	0	0	0	0	0	0	1	0	0	8	2	0
146. Audiologic screening soon after birth is necessary to allow for timely treatment of hearing loss in FD patients.	Consensus	-		8.63636	0	11		1	0	0	0	0	0	0	0	0	1	0	0	7	2	0
147. In case of bilateral hearing loss in FD patients, hearing amplification of at least one ear is necessary.	Consensus	-		8.72727	0	11		1	0	0	0	0	0	0	0	0	1	0	0	7	2	0
148. Bilateral hearing amplification can achieve better sound localisation and lateralisation compared to unilateral hearing amplification in FD patients with bilateral conductive hearing loss	Consensus	-		8.25	0	12		1	0	0	0	0	0	0	0	0	1	0	0	8	2	0
149. The maximum power output (MPO) in dB is helpful to compare hearing devices and assess the device for an FD patient's hearing function.	Consensus	-		7.75	0	8		0	0	0	0	0	0	0	0	0	1	0	0	5	2	0
150. FD patients with conductive or mixed hearing loss who are too young for an implant, can benefit from early hearing amplification with non-implantable hearing devices	Consensus	-		8.25	1	12		1	0	0	0	0	0	0	0	0	1	0	0	8	2	0
151. For FD patients with malformations of the middle or outer ear resulting in conductive or mixed hearing loss, bone-anchored hearing aids or bone-conduction hearing aids are appropriate options.	Consensus	-		7.66667	1	12		1	0	0	0	0	0	0	0	0	1	0	0	8	2	0
152. In FD patients, implantable hearing devices are helpful if reconstructive middle ear surgery is not feasible, if long-term outcomes of usual surgical procedures expected to be poor, if fitting of conventional hearing devices is contraindicated (behind-the-ear devices, non surgical bone conductors), or if fitting of conventional hearing devices is expected to give unsatisfactory outcomes.	Consensus	-		8.08333	1	12		1	0	0	0	0	0	1	0	0	1	0	0	8	1	0
153. In FD patients, transcutaneous and percutaneous bone conduction implants, and active middle ear implants can be considered as implantable devices for treatment of hearing loss	Consensus	-		8.22222	1	9		0	0	0	0	0	0	0	0	0	1	0	0	6	2	0
154. Bone-anchored hearing aid placement may be combined with other procedures to minimize the need for multiple surgeries	Near consensus	No		7.3	2	10		1	0	0	0	0	0	0	0	0	1	0	0	6	2	0
155. Bone-anchored hearing aid placement can improve the general well-being and quality of life of FD patients with hearing loss.	Consensus	-		7.75	1	12		1	0	0	0	0	0	0	0	0	1	0	0	8	2	0
156. Bone-anchored hearing aids are superior to conventional bone conduction hearing aids in improving hearing (in dB) in FD patients with hearing loss.	Consensus	-		8	1	10		1	0	0	0	0	0	0	0	0	0	0	0	7	1	0
157. High-resolution CT scanning of the temporal bones for middle ear evaluation can be used to determine candidacy for middle ear surgery (i.e. atresia repair).	Consensus	Yes		8.4	1	10		1	0	0	0	0	0	0	0	0	1	0	0	8	0	0
158. Currently, there is no conclusive evidence of the benefit of surgical correction of external auditory canal stenoses or ossicular fixations to treat conductive hearing loss in FD patients.	Consensus	-		7.625	1	8		0	0	0	0	0	0	0	0	0	1	0	0	6	1	0
159. Bone-conduction or bone-anchored hearing aids are preferred over reconstructive middle ear and/or aural canal surgery for hearing rehabilitation in FD patients with congenital aural atresia.	Consensus	-		8.36364	0	11		1	0	0	0	0	0	0	0	0	1	0	0	7	2	0
160. Regular otologic and audiologic screening is beneficial for FD patients to prevent hearing loss, irrespective of the severity of ear malformations	Consensus	Yes		7.77778	0	9		1	0	0	0	0	0	0	0	0	1	0	0	7	0	0
161. Audiological examination before hearing treatment and four weeks after the acclimatisation period is preferable to evaluate changes in hearing in FD patients	Consensus	-		8	1	9		1	0	0	0	0	0	0	0	0	1	0	0	7	1	0
162. FD patients with minor ear anomalies may still experience severe hearing loss and can benefit from air conduction hearing aids as early is possible.	Consensus	Yes		7.90909	0	11		1	0	0	0	0	0	0	0	0	1	0	0	7	2	0
163. Intensive treatment of reversible causes of hearing loss, such as otitis media, is necessary in FD patients.	No consensus	No		6.72727	6	11		1	0	0	0	0	0	0	0	0	1	0	0	7	2	0
Dental treatment and Orthodontics
164. FD patients benefit from biannual (=every 6 months) dental evaluation to prevent oral diseases.	Consensus	-		7.86667	0	15		1	6	1	0	0	0	5	0	1	0	0	0	0	0	1
165. FD patients benefit from biannual dental evaluation to monitor growth and development, and allow for timely diagnosis and treatment of dental problems.	Consensus	-		7.33333	1	15		1	6	1	0	0	0	5	0	1	0	0	0	0	0	1
166. FD patients with dental problems benefit from dental hygiene support at a higher frequency (than biannually) to prevent dental tartar, dental caries, and peridontal disease.	Near consensus	Yes		8.10526	2	19		2	6	1	2	0	0	5	0	2	0	0	0	0	0	1
167. FD patients may require lifelong multidisciplinary health services related to their oral condition, regardless of surgical interventions, to ensure optimal oral health.	Near consensus	Yes		8.16667	2	18		2	5	1	2	0	0	5	0	2	0	0	0	0	0	1
168. FD patients over the age of five may benefit from at least one dental screening to assess for dental anomalies, such as supernumerary teeth, T-shaped teeth, enamel opacity, enamel hypoplasia, tooth agenesis, microdontia, tooth rotations, and ectopic tooth positioning.	Near consensus	Yes		8.35294	2	17		2	6	1	1	0	0	5	0	1	0	0	0	0	0	1
169. The monitoring and documentation of dental problems in FD patients can be carried out in a manner equivalent to that used for patients with other craniofacial anomalies.	Consensus	-		8.35294	1	17		2	6	1	0	0	0	5	0	2	0	0	0	0	0	1
170. Salivary gland dysfunction (i.e. low secretion rates) cannot reliably be detected by ultrasound imaging in FD patients.	Consensus	-		7.125	0	8		1	1	0	0	0	0	3	0	0	0	0	0	2	0	1
Growth, Feeding, and Swallowing
171. Currently, evidence regarding differences in nutritional status, such as BMI, between adults with and without FD is lacking	Consensus	-		7.6	0	15		2	3	0	4	0	0	2	0	2	0	0	0	1	0	1
172. Evidence on the impact of sleep apnea, feeding and swallowing problems on growth in FD patients is currently lacking	Near consensus	No		7.31579	2	19		3	4	1	3	0	0	3	0	2	1	0	0	1	0	1
173. Evidence of (multidisciplinary) treatment strategies for feeding and swallowing problems in FD patients is currently lacking	No consensus	Yes		7	7	18		1	4	2	4	0	0	3	0	2	0	0	0	1	0	1
174. FD patients may benefit from routine screening for feeding problems (dysphagia) to allow for timely diagnosis and treatment.	Consensus	-		7.77778	1	18		3	3	2	4	0	0	2	0	2	0	0	0	1	0	1
175. In case of suspected feeding problems (dysphagia), evaluation of feeding patterns is necessary to minimize the risk of fatal outcomes.	Near consensus	Yes		8.09524	2	21		3	4	2	4	0	0	4	0	2	0	0	0	1	0	1
176. During the first year of life of FD patients, measurement of growth (length, weight) at least every four months is necessary to allow for timely diagnosis and treatment of growth problems.	Near consensus	Yes		7.45	2	20		3	3	1	4	0	0	5	0	2	0	0	0	1	0	1
177. In FD patients between the ages of 1-6 years, annual measurements of growth (length, weight) are preferable.	Consensus	-		7.7	1	20		3	3	1	4	0	0	5	0	2	0	0	0	1	0	1
178. In case of insufficient growth of FD patients, obstructive sleep apnea (OSA) and feeding problems should be considered as possible causes.	Consensus	-		8.47619	1	21		3	4	1	4	0	0	5	0	2	0	0	0	1	0	1
Extracranial anomalies
179. FD patients with limb anomalies are preferably referred to a center with expertise as soon as possible to inform and guide the parents	Consensus	-		9	0	9		3	0	0	0	0	0	1	5	0	0	0	0	0	0	0
180. Limb anomalies in FD patients are preferably operated upon at the age of 1-2 years.	Insufficient votes	Yes		9	0	1		1	0	0	0	0	0	0	0	0	0	0	0	0	0	0
181. In patients with Nager syndrome with thumb hypoplasia or aplasia, pollicization at the age of 1-2 years can prevent impaired manual dexterity and improve hand function.	Insufficient votes	Yes		9	0	1		1	0	0	0	0	0	0	0	0	0	0	0	0	0	0
182. In newly diagnosed FD patients, a comprehensive screening for extracranial anomalies is preferable, particularly vertebral and cardiac, as well as limb anomalies in Nager and Miller syndrome.	Consensus	-		9	0	7		2	0	0	0	0	0	0	5	0	0	0	0	0	0	0
183. Screening for (multiple) vertebral anomalies in FD patients should ideally cover at least: spina bifida occulta, dysmorphic C1, scoliosis, reduced C2/C3 space, dysmorphic spinous process(es), and pectus excavatum or carinatum.	Consensus	-		8.57143	0	7		3	0	0	0	0	0	0	4	0	0	0	0	0	0	0
184. Screening for cardiac anomalies in FD patients should ideally cover at least: atrial septal defect, patent ductus arteriosus, and ventricular septal defect.	Consensus	-		7.28571	1	7		3	0	0	0	0	0	0	4	0	0	0	0	0	0	0
185. In newly diagnosed patients with FD, it is not necessary to do standard screening for: reproductive system, renal/urinary, central nervous system, pulmonary, and gastrointestinal anomalies.	No consensus	No		3.83333	4	6		1	0	0	0	0	0	0	5	0	0	0	0	0	0	0
186. Parents (and FD patients once they are able to understand) should be informed about the possible cardiac and vertebral anomalies to allow for timely detection	Consensus	-		8.66667	0	9		3	0	0	0	0	0	1	5	0	0	0	0	0	0	0
Psychology and Cognition
187. Starting with the parents and later including the patient, psychological family assessment is helpful to evaluate motivations, expectations, and the family's planned involvement regarding facial reconstructive surgery, as well as coping style and resilience.	Consensus	-		8.44444	0	18		1	0	0	1	0	0	2	2	2	2	8	0	0	0	0
188. Surgery and psychological support may enhance long-term psychological and social functioning of FD patients by improving satisfaction with facial appearance, enhancing self-esteem, and lowering fear of negative appearance evaluation, as well as addressing immature defense/coping styles and paying attention to traumatic experiences with treatment	Near consensus	Yes		8.22222	2	18		2	0	0	1	0	0	1	2	2	2	8	0	0	0	0
190. If questions regarding the cognitive development of a child with FD arise, cognitive assessment should preferably be offered without delay by a qualified (neuro)psychologist.	Consensus	-		8	1	17		2	0	0	1	0	0	1	2	2	1	8	0	0	0	0
191. FD patients and their parent(s) should preferably be screened for psychological trauma after (surgical) procedures.	No consensus	Yes		6.875	7	16		2	0	0	1	0	0	1	2	2	2	6	0	0	0	0
192. If life threatening situations occur for the FD patient (e.g., risk of suffocation), psychological trauma in patient and parent(s) should preferably be screened for.	Consensus	-		7.6875	0	16		2	0	0	1	0	0	1	2	2	2	6	0	0	0	0
193. Parents of FD patients should preferably have the opportunity to receive pedagogical and/or psychological support by a psychologist and/or social worker.	Consensus	-		8.21053	0	19		2	0	0	1	0	0	2	2	2	2	8	0	0	0	0
194. Standard cognitive and psychological assessment throughout treatment may be performed in the same frequency as for other craniofacial anomalies.	No consensus	Yes		6.2	5	15		1	0	0	1	0	0	2	2	2	2	5	0	0	0	0
195. Play therapy can be helpful to prepare a pediatric FD patient psychologically for (surgical) procedures.	Near consensus	Yes		7.07692	2	13		2	0	0	0	0	0	2	2	1	1	5	0	0	0	0
196. If the FD patient suffers from anxiety, cognitive behavioral therapy may be helpful to prepare them psychologically for (surgical) procedures.	Near consensus	Yes		8.09091	2	11		0	0	0	1	0	0	1	2	1	0	6	0	0	0	0

## Sheet: Delphi II
Supplemental Digital File 3 - Delphi Survey Results
Statement	Category	Include in Delphi II?		Average	Outliers	SampleSize
General								Patient representative	Anesthesiologist	Nurse practitioner	Other	Clinical Geneticist	Pediatrician	Psychologist	Audiologist	Otolaryngologist	Ophthalmologist	Orthodontist	Plastic Surgeon	Maxillofacial Surgeon	Speech and Language Pathologist	Radiologist
3. A core treatment team for FD patients ideally includes an otolaryngologist, maxillofacial surgeon, nurse practitioner, orthodontist, pediatric dentist, plastic surgeon, psychologist, and speech-language pathologist.	No consensus			7.18987	17	79		3	4	3	2	6	6	8	2	7	4	5	11	11	5	3
5&6. Health care providers from the center of expertise should provide parents with information on the tailored treatment plan and why it is needed at the beginning of the treatment journey, and the FD patient as soon as soon as they are able to understand. (e.g. digitally or brochures)	No consensus			8.30769	5	78		3	4	3	2	6	6	8	2	7	4	5	11	11	5	3
7&8. Health care providers from the center of expertise should provide parents with information on the foreseen consequences of the condition and prognosis, at the beginning of the treatment journey, and the FD patient as soon as they are able to understand. (e.g. digitally or brochures)	Consensus			8.34211	1	76		3	4	3	2	6	6	8	2	7	4	5	11	11	5	3
9. At the beginning of the treatment journey, health care providers from the center of expertise should provide information on the organisation of care regarding the FD patient (e.g. multidisciplinary treatment team), or mention the absence of organisation of care for the FD patient.	No consensus			8.12987	5	77		3	4	3	2	6	6	8	2	7	4	5	11	11	5	3
10. Throughout the treatment journey, health care providers from the center of expertise should prioritize shared decision making with the FD patient and/or their parent(s) in decisions regarding diagnostics, treatment, and follow-up.	No consensus			8.31646	4	79		3	4	3	2	6	6	8	2	7	4	5	11	11	5	3
15. If surgery to improve appearance is considered by the surgeon, the decision for this should solely depend on the preference of the patient with FD themselves and/or their parent(s), and not that of the surgeon.	No consensus			7.66216	11	74		3	4	3	2	6	6	8	2	7	4	5	11	11	5	3
16. Contact amongst FD patients, for example through patient organizations, may be helpful for social support and acceptance.	Consensus			8.62025	1	79		3	4	3	2	6	6	8	2	7	4	5	11	11	5	3
18. If there is insufficient expertise on (aspects of) the treatment of FD patients nationally, contacting experts within specialized healthcare networks as a healthcare provider, such as the ERN CRANIO, can be helpful for adequate referral and/or treatment of the FD patient.	Consensus			8.61039	1	77		3	4	3	2	6	6	8	2	7	4	5	11	11	5	3
21a. Under supervision of the center of expertise FD patients may, besides their regular speech follow-up at the expert center, receive speech therapy in their own region of residence to reduce travel burden for parents.	Consensus			8.57353	1	68		3	4	3	2	6	6	8	2	7	4	5	11	11	5	3
21b. Under the supervision of the center of expertise FD patients may, besides their regular orthodontic follow-up at the expert center, receive orthodontic treatment by an experienced orthodontist in their own region of residence to reduce travel burden for parents	No consensus			8.35	4	60		3	4	3	2	6	6	8	2	7	4	5	11	11	5	3
22a. Timing of referral of suspected FD patients to a center of expertise depends on the severity of their functional problems, but is always preferable for genetic testing and/or counseling to inform on possible inheritance.	No consensus			8	7	67		3	4	3	2	6	6	8	2	7	4	5	11	11	5	3
22b. In case of prenatal detection of FD, referral to a clinical geneticist with expertise in prenatal genetics is preferable.	No consensus			8.09091	5	66		3	4	3	2	6	6	8	2	7	4	5	11	11	5	3
197. Combining surgical interventions as much as possible is preferable to minimize the number of required surgeries.	No consensus			7.84746	10	59		3	4	3	2	6	6	8	2	7	4	5	11	11	5	3
Craniofacial Reconstruction
23. The treatment of craniofacial anomalies in Treacher Collins, Nager, and Miller syndrome may be approached in a similar manner.	Consensus			7.85714	1	21		1	1	1	0	0	0	0	0	0	1	3	9	11	0	0
30a. FD patients may benefit from lipofilling of the lower eyelid and zygomatic area at a young age to reduce ectropion, and improve symmetry and contour.	Consensus			8.31579	0	19		1	1	1	0	0	0	0	0	0	1	3	8	11	0	0
30b. Lipofilling or dermis fat grafts are helpful to correct the facial contour and symmetry for FD patients	Consensus			8.28571	1	21		1	1	1	0	0	0	0	0	0	1	3	9	11	0	0
33. Counterclockwise craniofacial distraction osteogenesis may provide greater palatal rotation compared to other orthognathic operations in FD patients.	Consensus			7.36842	1	19		1	1	1	0	0	0	0	0	0	1	3	9	11	0	0
34. 3D analysis techniques, such as 3D photogrammetry, CT or MRI, with combined soft and skeletal tissue modelling can be utilized for reliable evaluation of craniofacial reconstruction procedures and their long-term effects in FD patients.	Consensus			8.33333	1	24		1	1	1	0	0	0	0	0	0	1	3	9	11	0	0
35. Future studies on craniofacial reconstruction of FD patients should incorporate 3D analysis techniques, such as 3D photogrammetry, CT or MRI, to accurately assess changes in facial volume and shape.	Consensus			8.5	1	26		1	1	1	0	0	0	0	0	0	1	3	9	11	0	0
38a. Patient Reported Outcome Measures (PROMs) are appropriate for routine evaluations of appearance throughout treatment in FD patients.	Consensus			8.2	1	25		1	1	1	0	0	0	0	0	0	1	3	9	11	0	0
38b. Routine evaluation of the appearance (with PROMs) at three or four timepoints throughout treatment is appropriate for FD patients.	No consensus			7.44	4	25		1	1	1	0	0	0	0	0	0	1	3	9	11	0	0
40. Mandibular distraction osteogenesis is not an appropriate treatment to improve the angle between the corpus and ramus in FD patients.	No consensus			6.6875	6	16		1	1	1	0	0	0	0	0	0	1	3	9	11	0	0
41. To improve the angle between the mandible corpus and ramus in FD patients, consecutive distraction of the ramus and corpus of the mandible may be necessary.	No consensus			6.06667	2	15		1	1	1	0	0	0	0	0	0	1	3	9	11	0	0
44. FD patients (if possible) and their parents should be informed of all possible consequences of mandibular distraction, including pain, functional disturbances in jaw movement and dietary problems, possibility for decannulation, and nerve hypoaesthesia and paresis.	Consensus			8.8	0	25		1	1	1	0	0	0	0	0	0	1	3	9	11	0	0
48a. 3D CT scanning is a reliable modality for the visualisation of abnormalities in the zygomatic arch in FD patients.	Consensus			8.57692	1	26		1	1	1	0	0	0	0	0	0	1	3	9	11	0	0
48b. 3D MRI scanning is a reliable modality for the visualisation of abnormalities in the temporomandibular joint capsule in FD patients.	Near consensus			8.1	2	20		1	1	1	0	0	0	0	0	0	1	3	9	11	0	0
50. Full-thickness cranial bone grafts for zygomatic reconstruction often result in resorption on the long-term and are, therefore, not preferable in FD patients	No consensus			5.82353	7	17		1	1	1	0	0	0	0	0	0	1	3	9	11	0	0
57. For malar reconstruction in FD patients, osteotomies result in less bone resorption than onlay bone grafts and are, therefore, prefered.	No consensus			6.94118	4	17		1	1	1	0	0	0	0	0	0	1	3	8	11	0	0
198. FD patients with external ear malformations may benefit from surgical reconstruction with synthetic implants (e.g. Medpore) or rib cartilage as surgical treatment.	Consensus			7.78571	1	14		1	0	0	0	0	0	0	1	2	1	0	7	7	0	0
199. The use of rib cartilage is preferred over synthetic implants for external ear reconstruction in FD patients.	No consensus			7.13333	4	15		1	0	0	0	0	0	0	1	2	1	0	7	7	0	0
200. If rib cartilage is chosen for external ear reconstruction in FD patients, reconstruction is preferably performed at eights years or older.	Consensus			8.07143	1	14		1	0	0	0	0	0	0	1	2	1	0	7	7	0	0
201. If synthetic implants are chosen for external ear reconstruction in FD patients, reconstruction is preferably performed at six years or older.	No consensus			6.07143	5	14		1	0	0	0	0	0	0	1	2	1	0	7	7	0	0
202. If treatment of external ear malformations is desired before the age of six years, the use of external silicone prosthesis attached with adhesives is preferred in FD patients.	No consensus			5.35714	8	14		1	0	0	0	0	0	0	1	2	1	0	7	7	0	0
203. In FD patients with previous unsuccessful external ear reconstruction with rib cartilage or synthetic implants, auricular osseointegrated implants are an appropriate alternative.	Consensus			7.92857	1	14		1	0	0	0	0	0	0	1	2	1	0	7	7	0	0
204. Functional ear surgery, including hearing implant placement, is preferably performed in consultation with the surgeon performing external ear reconstruction.	No consensus			7.58824	3	17		1	0	0	0	0	0	0	1	2	1	0	7	7	0	0
61. Reconstructive surgery can improve eyelid anomalies in FD patients, but functional and/or aesthetic abnormalities of the eyelids are often still present after eyelid corrections.	Consensus			8.21429	0	14		1	0	0	0	0	0	0	0	0	4	0	7	3	0	0
62a. In FD patients with incomplete closure of the eyelids (lagophthalmos) and threatening exposure keratopathy, direct protective eye ointment combined with an eye pad/shield/bandage is required.	Consensus			8.71429	0	14		1	0	0	0	0	0	0	0	0	4	0	7	3	0	0
62b. FD patients with incomplete closure of the eyelids (lagophthalmos) may benefit from reconstructive eyelid surgery at short notice to prevent exposure keratopathy	Near consensus			7.93333	2	15		1	0	0	0	0	0	0	0	0	4	0	7	3	0	0
65. For FD patients with eyelid abnormalities without functional consequences, there is no critical timing for reconstructive eyelid surgery.	Consensus			7.92308	1	13		1	0	0	0	0	0	0	0	0	4	0	7	3	0	0
66. For FD patients with eyelid abnormalities without functional consequences, eyelid reconstruction is preferably performed in a separate session after peri-orbital craniofacial surgery has been performed.	Consensus			8.18182	1	11		1	0	0	0	0	0	0	0	0	4	0	7	3	0	0
68. Recommendations for the treatment of cleft lip from the guidelines on clefts of the lip and palate are appropriate for FD patients.	Consensus			7.66667	1	18		1	2	0	0	0	0	0	0	0	0	2	7	9	1	0
205. In FD patients with a cleft lip, surgical lip repair is necessary in the first six months after birth.	No consensus			6.88889	6	18		1	2	0	0	0	0	0	0	0	0	2	7	9	1	0
69. Cleft palate repair in FD patients can be considered if the obstructive apnea-hypopnea index (AHI) is ≤ 5 and there is no significant carbon dioxide retention and/or polysomnography are normal with or without a custom-made palatal plate (if the hard palate is open).	Consensus			8.125	1	16		1	2	0	0	0	0	0	0	0	0	2	7	9	1	0
70. A high care spot to monitor breathing should be readily available for FD patients undergoing cleft palate repair, especially in case of previous abnormal polysomnography results.	Consensus			8.71429	1	21		1	2	0	0	0	0	0	0	0	0	2	7	9	1	0
71. Patients and/or their parents should be informed that closure of the cleft palate may cause breathing problems requiring subsequent interventions, such as re-opening the palate, if these breathing problems persist.	Consensus			7.8	1	20		1	2	0	0	0	0	0	0	0	0	2	7	9	1	0
72a. Reliable evidence on the outcomes of palatal cleft closure in FD patients, including speech, feeding, and (nasal) breathing, is currently lacking.	Consensus			7.6875	0	16		1	2	0	0	0	0	0	0	0	0	2	7	9	1	0
72b. Currently, evidence on the relative effectiveness of different surgical approaches/techniques for cleft palate repair in FD patients is lacking	Consensus			8.14286	1	14		1	2	0	0	0	0	0	0	0	0	2	6	9	1	0
Upper Airway
80. Airway outcomes, including resolvement of OSA and possibility to decannulate, after mandibular lengthening distraction osteogenesis (MDO) for FD patients should be approached separately from other forms of micrognathia, such as Pierre Robin Sequence.	No consensus			6.5	8	20		1	4	2	0	0	4	0	0	6	0	0	4	4	0	0
83. Polysomnography is currently the golden standard for screening OSA in FD patients.	Consensus			8.36	1	25		1	4	2	0	0	4	0	0	6	0	0	4	4	0	0
84. For reliable assessment of airway patency in tracheostomized FD patients, a closed cannula is necessary during polysomnography.	Consensus			8.31818	1	22		1	4	2	0	0	4	0	0	6	0	0	4	4	0	0
88. DISE (Drug Induced Sleep Endoscopy) is helpful to determine the level and mechanism of airway obstruction in FD patients with OSA.	Consensus			8.36364	1	22		1	4	2	0	0	4	0	0	6	0	0	4	4	0	0
90. FD patients may benefit from routine screening for OSA to enable timely diagnosis and treatment.	Consensus			8.48	0	25		1	4	2	0	0	4	0	0	6	0	0	4	4	0	0
91. A higher frequency of examinations of OSA are necessary in case of OSA-related symptoms, such as breathing problems during sleep or abnormal growth curves.	Consensus			8.36364	1	22		1	4	2	0	0	4	0	0	6	0	0	4	4	0	0
92. Currently, there is no evidence available on the optimal frequency for OSA screenings in FD patients.	Consensus			8.22222	1	18		1	4	2	0	0	4	0	0	6	0	0	4	4	0	0
93. To maximize chances of resolving OSA, obstructions at all levels of the airway should be adressed in the (surgical) treatment of the FD patient.	Consensus			8.4	0	25		1	4	2	0	0	4	0	0	6	0	0	4	4	0	0
206. In FD patients with severe OSA, a tracheostomy may be indicated when non-invasive measures to facilitate breathing give insufficient improvement of breathing.	Consensus			8.6087	1	23		1	4	2	0	0	4	0	0	6	0	0	4	4	0	0
95. Recurrence of OSA after successful mandibular lengthening distraction osteogenesis (MDO) is still possible and, therefore, routine screening remains necessary.	Consensus			8.45455	1	22		1	4	2	0	0	4	0	0	6	0	0	4	4	0	0
207. Routine examinations of the entire airway using endoscopy is appropriate in tracheostomized FD patients and FD patients with severe OSA to keep assessing all levels of airway obstruction.	Consensus			8.19048	1	21		1	4	2	0	0	4	0	0	6	0	0	4	4	0	0
208. If tracheostomized FD patients or FD patients with severe OSA undergo surgery, it is preferable to perform endoscopic (routine) examinations of the airway simultaneously to minimize the need for multiple anesthesia exposures.	Near consensus			8.375	2	24		1	4	2	0	0	4	0	0	6	0	0	4	4	0	0
97. In case of (suspected) OSA, ENT evaluation is preferable to rule out adenoid and tonsillar hypertrophy in FD patients.	Consensus			8.79167	0	24		1	4	2	0	0	4	0	0	6	0	0	4	4	0	0
98. FD patients with enlarged tonsils and/or adenoids may benefit from (adeno)tonsillectomy to reduce or resolve upper airway obstruction (OSA).	Consensus			8.58333	1	24		1	4	2	0	0	4	0	0	6	0	0	4	4	0	0
101. To secure their airway during surgery, FD patients may require specialized intubation techniques, other than direct laryngoscopy, by a (pediatric) otolaryngologist or anesthesiologist experienced with difficult pediatric airways.	Consensus			8.78261	1	23		1	4	2	0	0	4	0	0	6	0	0	4	4	0	0
102. If the intervention allows for it and endotracheal intubation is not necessary, a laryngeal mask may provide a good airway in FD patients undergoing an intervention.	Near consensus			7.95238	2	21		1	4	2	0	0	4	0	0	6	0	0	4	4	0	0
108. Decannulation in FD patients can be considered if no surgeries are scheduled in the upcoming 6-12 months, the cannula is capped during day and night with normal polysomnography results, airway endoscopy does not reveal significant obstructions, and swallowing is safe.	No consensus			7.82609	3	23		1	4	2	0	0	4	0	0	6	0	0	4	4	0	0
209. Patients and/or their parents should be informed that decannulation is not always successful and tracheostomy tube reinsertion may be necessary.	Consensus			8.8	0	25		1	4	2	0	0	4	0	0	6	0	0	4	4	0	0
210. It is uncertain whether an FD patient who requires a tracheostomy at a young age can be decannulated later on.	No consensus			8	4	21		1	4	2	0	0	4	0	0	6	0	0	4	4	0	0
211. Patients who receive a tracheostomy at a young age often require it for years before decannulation is possible.	Near consensus			7.85714	2	21		1	4	2	0	0	4	0	0	6	0	0	4	4	0	0
212. There is no evidence regarding the average duration of tracheostomy requirement in tracheostomized FD patients.	Near consensus			8.2	2	20		1	4	2	0	0	4	0	0	6	0	0	4	4	0	0
Genetics
113. In patients with a phenotype highly suspected of Treacher Collins syndrome, TCOF1 targeted analysis including gene targeted deletion/duplication are preferably done first.	No consensus			6.33333	1	6		1	0	0	0	6	0	0	0	0	0	0	2	0	0	0
125. Targeted genetic testing is still indicated in family members of genetically confirmed FD patients, even if they have no facial features of FD.	Consensus			8.22222	1	9		1	0	0	0	6	0	0	0	0	0	0	2	0	0	0
Eyes and Lacrimal System
128b. Ophthalmologic follow-up examinations in FD patients should ideally also cover presence of amblyopia.	Consensus			8.875	0	8		1	0	0	0	0	0	0	0	0	4	0	3	0	0	0
Speech
138. Videofluoroscopy and nasoendoscopy are helpful to detect problems with the mobility of the velopharyngeal sphincter in FD patients with speech problems.	Consensus			8.33333	1	18		1	0	0	1	0	0	0	0	0	0	0	6	5	5	0
142. In the surgical treatment of velopharyngeal insufficiency in FD patients, palatal lengthening procedures are preferred over posterior pharyngeal flaps to minimize the risk of OSA.	Near consensus			7.9375	2	16		1	0	0	1	0	0	0	0	0	0	0	6	5	5	0
143b. FD patients with velopharyngeal insufficiency may benefit from double digastricus flaps as surgical treatment.	No consensus			3.4	1	5		1	0	0	1	0	0	0	0	0	0	0	6	5	5	0
213. Evaluation of the need for (pre)speech or babbling therapy by a speech language pathologist is beneficial for all newly diagnosed FD patients	No consensus			7.4375	3	16		1	0	0	1	0	0	0	0	0	0	0	6	5	5	0
Hearing
145. Prior to surgery for hearing, health care providers should provide information on the different implantable hearing devices, their principles of action, (dis)advantages, longevity, upgrade options, and MRI-compatibility.	Consensus			8.8	0	10		1	0	0	0	0	0	0	2	5	0	0	2	0	0	0
157. CT scanning of the temporal bones for middle ear evaluation can be used to determine candidacy for middle ear surgery (i.e. atresia repair).	Consensus			8.5	0	8		1	0	0	0	0	0	0	2	5	0	0	2	0	0	0
160. Regular otologic and audiologic screening is beneficial for FD patients to monitor hearing, irrespective of the severity of ear malformations	Consensus			8.44444	0	9		1	0	0	0	0	0	0	2	5	0	0	2	0	0	0
214. Audiologic follow-up examinations are preferable at least every three years in FD patients to monitor hearing.	Consensus			7.55556	1	9		1	0	0	0	0	0	0	2	5	0	0	2	0	0	0
162. FD patients with minor ear anomalies may still experience severe hearing loss and can benefit from hearing aids as early is possible.	Consensus			8.7	0	10		1	0	0	0	0	0	0	2	5	0	0	2	0	0	0
215. Air conducting hearing devices are an appropriate first choice in FD patients if acceptable hearing and speech intelligibility can be achieved and their ear anatomy allows for wearing them.	Consensus			8.5	1	8		1	0	0	0	0	0	0	2	5	0	0	2	0	0	0
216. The choice of hearing device should be individualized for each patient, considering the type(s) of hearing loss (conductive, sensorineural, mixed), physical anatomy, and the preferences of parents and patients.	Consensus			8.8	0	10		1	0	0	0	0	0	0	2	5	0	0	2	0	0	0
217. There is no evidence available whether hearing loss is progressive in some FD patients.	Consensus			8	1	6		1	0	0	0	0	0	0	2	5	0	0	2	0	0	0
218. There is no evidence available on the prevalence of (progressive) hearing loss in patients with Miller and Nager syndrome.	No consensus			7	4	5		1	0	0	0	0	0	0	2	5	0	0	2	0	0	0
219. In patients with Nager syndrome a (progressive) sensineural hearing loss component can be present, related to their genetic mutation.	Near consensus			7.2	2	5		1	0	0	0	0	0	0	2	5	0	0	2	0	0	0
220. In case of hearing loss in FD patients, routine monitoring of hearing is preferably performed throughout hearing rehabilitation	Consensus			8.8	0	10		1	0	0	0	0	0	0	2	5	0	0	2	0	0	0
Dental treatment and orthodontics
167. FD patients may require lifelong multidisciplinary health services related to their oral condition, regardless of surgical interventions, to ensure optimal oral health.	Consensus			8.52381	0	21		1	0	2	0	0	4	0	0	1	0	4	5	3	2	0
168. FD patients may benefit from at least one dental screening to assess for dental anomalies	Consensus			8.68421	0	19		1	0	2	0	0	4	0	0	1	0	4	5	3	2	0
Growth, Feeding, and Swallowing
173. (Multidisciplinary) treatment strategies for feeding and swallowing problems in FD patients should be further developed	Consensus			8.22727	1	22		1	0	2	0	0	4	0	0	1	0	4	5	3	2	0
175. In case of (suspected) feeding and/or swallowing problems, evaluation of feeding patterns by a preverbal speech therapist is preferable	Consensus			8.63158	0	19		1	0	2	0	0	4	0	0	1	0	4	5	3	2	0
176. During the first year of life of FD patients, measurement of growth (length, weight) at least every four months is preferable to allow for timely diagnosis and treatment of growth problems.	Near consensus			7.33333	2	15		1	0	2	0	0	3	0	0	1	0	4	5	3	2	0
Extracranial Anomalies
180. Limb anomalies in FD patients are preferably operated upon at the age of 1-2 years.	Insufficient votes			5	2	2		0	0	0	0	0	0	0	0	0	0	0	4	0	0	0
181. In patients with Nager syndrome with thumb hypoplasia or aplasia, pollicization at the age of 1-2 years can prevent impaired manual dexterity and improve hand function.	Insufficient votes			8.5	0	2		0	0	0	0	0	0	0	0	0	0	0	4	0	0	0
Psychology and Cognition
188. The combination of surgery and psychological support may enhance long-term psychological and social functioning of FD patients	Consensus			8.72222	0	18		2	0	1	0	0	1	8	0	0	0	1	3	2	0	0
189a. Cognitive development of FD patients appears to be similar to the general population	Near consensus			7.1	2	10		2	0	1	0	0	1	8	0	0	0	1	3	2	0	0
189b. Evidence of the cognitive development of FD patients is currently not available.	No consensus			6.58333	4	12		2	0	1	0	0	1	8	0	0	0	1	3	2	0	0
191. If the FD patient and/or their parent(s) suffer from anxiety after a (surgical) procedure, screening for psychological trauma is preferable to allow for timely treatment	No consensus			7.35294	4	17		2	0	1	0	0	1	8	0	0	0	1	3	2	0	0
195. Play therapy (e.g. surgery on a teddy bear) can be helpful to prepare a young pediatric FD patient psychologically for (surgical) procedures.	Consensus			7.6875	1	16		2	0	1	0	0	1	8	0	0	0	1	3	2	0	0

## Sheet: Delphi III
Supplemental Digital File 3 - Delphi Survey Results
Statement	Category		Average	Outliers	SampleSize		Patient representative	Plastic Surgeon	Clinical Geneticist	ENT Specialist / Otolaryngologist	Pediatrician	Anesthesiologist	Ophthalmologist	Psychologist	Audiologist	Orthodontist	Nurse practitioner	Maxillofacial Surgeon	Speech and Language Pathologist	Radiologist	Other
General
3. A treatment team for FD patients ideally includes specialists who are knowledgeable about craniofacial reconstruction, upper airway management, the eyes and lacrimal system, speech, feeding, swallowing, dental treatment, orthodontics, hearing, extracranial anomalies, psychology and cognition, genetics, and coordination of care.	Consensus		8.29167	1	72		3	11	6	7	5	3	4	8	2	4	3	10	5	3	1
5&6. Throughout treatment, health care providers from the center of expertise should provide parents and patients with information on the tailored treatment plan and why it is needed (e.g. face-to-face, digitally, brochures)	Consensus		8.66216	0	74		3	11	6	7	5	3	4	8	2	4	3	10	5	3	1
9. At the beginning of the treatment journey, health care providers should provide information on the organisation of care regarding the FD patient (e.g. multidisciplinary treatment team), or discuss alternatives (e.g. referral to expert center)	Consensus		8.56757	0	74		3	11	6	7	5	3	4	8	2	4	3	10	5	3	1
10. Health care providers should try to include the FD patient into any decisions regarding their care as early as possible	Near consensus		8.43243	2	74		3	11	6	7	5	3	4	8	2	4	3	10	5	3	1
15. Surgery aimed at making the condition less noticeable should be in agreement with both the surgeon and the patient, and if necessary the parent(s)	No consensus		8.30435	4	69		3	11	6	7	5	3	4	8	2	4	3	10	5	3	1
21b. Under the supervision of the center of expertise FD patients may receive treatment by an orthodontist in their own region of residence, besides orthodontic follow-up at the expert center	Consensus		8.60377	1	53		3	11	6	7	5	3	4	8	2	4	3	10	5	3	1
22a. Health care providers looking after FD patients should refer to or seek help from a center of expertise as soon as possible.	Near consensus		8.40278	2	72		3	11	6	7	5	3	4	8	2	4	3	10	5	3	1
22b. In case of prenatal suspicion of FD, referral to a multidisciplinary expert team is recommended for possible genetic confirmation and to inform parent(s) about the condition and patient's journey.	Consensus		8.49231	1	65		3	11	6	7	5	3	4	8	2	4	3	10	5	3	1
197. Combining procedures when appropriate, with the aim of reducing time under general anesthesia, is beneficial for FD patients.	No consensus		8.22581	4	62		3	11	6	7	5	3	4	8	2	4	3	10	5	3	1
Craniofacial Reconstruction
31. In pediatric FD patients, improvement of facial appearance after counterclockwise surgical correction of the mandible and/or maxilla often gradually reduces with growth.	Near consensus		7.33333	2	18		0	5	0	0	0	0	1	0	0	3	0	10	0	0	1
199. The choice between types of external ear reconstruction should be individualized for each patient, considering (at least) age, available tissue, local anatomy, presence of extracranial anomalies, and the preferences of parents and patients	Consensus		8.36364	1	11		0	4	0	0	0	0	1	0	0	0	0	9	0	0	0
204. Functional ear surgery, including hearing implant placement, is preferably planned in consultation with the surgeon performing external ear reconstruction to ensure correct positioning.	Consensus		8.9	0	10		0	4	0	0	0	0	1	0	0	0	0	9	0	0	0
62b. FD patients with incomplete closure of the eyelids (lagophthalmos) may benefit from reconstructive eyelid surgery depending on the amount of corneal exposure	Consensus		8.54545	0	11		0	5	0	0	0	0	1	0	0	0	0	8	0	0	0
Upper Airway
208. If tracheostomized FD patients or FD patients with severe OSA undergo surgery, it is preferable to perform endoscopic (routine) examinations of the airway simultaneously to minimize the need for multiple anesthesia exposures.	Consensus		8.51852	1	27		1	4	0	6	4	3	0	0	0	1	2	6	0	0	0
102. If the intervention allows for it and endotracheal intubation is not necessary, a laryngeal mask may provide a good airway in FD patients undergoing an intervention.	Consensus		8.42857	1	21		1	4	0	6	4	3	0	0	0	1	2	6	0	0	0
108a. Decannulation of FD patients can be considered if the cannula can be capped during the day, a sleep study in the hospital with capped cannula and airway endoscopy do not reveal significant obstructions and additional factors and concerns that influence decannulation are discussed in the multidisciplinary team.	Consensus		8.58333	1	24		1	4	0	6	4	3	0	0	0	1	2	6	0	0	0
108b. In a multidisciplinary team meeting to evaluate possibility to decannulate, it is necessary to at least discuss: safety of swallowing, outcomes of the sleep study and endoscopy including significance of remaining obstructions, ease of intubation, and the patient's and parents' preference	Consensus		8.5	0	26		1	4	0	6	4	3	0	0	0	1	2	6	0	0	0
108c. In tracheostomized FD patients in whom swallowing is not safe enough, a sleep study with capped cannula to evaluate possibility to decannulate should be postponed	No consensus		6.7619	8	21		1	4	0	6	4	3	0	0	0	1	2	6	0	0	0
210. Patients and/or their parents should be informed that decannulation is not always possible in tracheostomized FD patients.	Consensus		8.53846	1	26		1	4	0	6	4	3	0	0	0	1	2	6	0	0	0
212. The average duration of tracheostomy requirement in tracheostomized FD patients remains undetermined	Consensus		8.51852	1	27		1	4	0	6	4	3	0	0	0	1	2	6	0	0	0
Genetics
113a. In patients with a phenotype strongly suggesting a specific FD syndrome, a targeted genetic analysis is preferred over a broader analysis (the choice for analytical method may depend on local policies or laboratory facilities)	Consensus		7.375	1	8		1	1	6	0	0	0	0	0	0	0	0	0	0	0	0
113b. In patients with a phenotype atypical for FD syndromes, broader genetic analyses (e.g. whole exome or genome sequencing) are preferred over targeted analyses (the choice for analytical method may depend on local policies or laboratory facilities)	Consensus		8	1	8		1	1	6	0	0	0	0	0	0	0	0	0	0	0	0
114b. Traditional Sanger gene sequencing can (also) be used for genetic confirmation in FD patients.	No consensus		6.66667	3	6		1	1	5	0	0	0	0	0	0	0	0	0	0	0	0
Speech
142. The risk of OSA should be considered in the choice of surgery for the treatment of velopharyngeal insufficiency in FD patients.	Consensus		8.63158	1	19		1	5	0	1	1	0	0	0	1	0	1	5	5	0	0
213. Evaluation of (pre)speech or babbling skills by a speech language pathologist is beneficial for all newly diagnosed FD patients.	Consensus		8.31579	1	19		1	5	0	1	1	0	0	0	1	0	1	5	5	0	0
Growth, Feeding, and Swallowing
176. During the first year of life of FD patients, regular measurement of growth are preferable to allow for timely diagnosis and treatment of growth problems.	Near consensus		8.25	2	16		1	4	0	1	3	0	0	0	0	2	2	1	3	0	0
Psychology and Cognition
191. If the FD patient and/or their parent(s) suffer from anxiety at any point during treatment, assessment for psychological needs is preferable to allow for timely management	Consensus		8.57143	0	21		2	3	1	0	1	0	0	8	1	1	2	1	1	0	0
